# Supplementary material for: HIV-1 Group M Capsid Amino Acid Variability: Implications for Sequence Quality Control of Genotypic Resistance Testing
Source: Viruses. 2023 Apr 18;15(4):992. doi: 10.3390/v15040992 (PMC10143361; doi:10.3390/v15040992)
Supplement: Supplementary file 1 [file viruses-15-00992-s001.zip]

Archive with 3 entries (3 files):
- Figure S1.png
- Figure S2.pdf
- Table S1.xlsx
