# Supplementary material for: HIV-1 Group M Capsid Amino Acid Variability: Implications for Sequence Quality Control of Genotypic Resistance Testing
Source: Viruses. 2023 Apr 18;15(4):992. doi: 10.3390/v15040992 (PMC10143361; doi:10.3390/v15040992)
Supplement: Supplementary file 1 [file viruses-15-00992-s001.zip › Table S1.xlsx]

## Sheet: ST1
Reference 1	Position 1	Mutation 1	Reference 2	Position 2	Mutation 2	Both mutations	Mutated Position 1	Mutated position 2	Both Consensus	Chi Square	P value	Adjusted P value
V	11	I	L	111	P	890	637	733	17035	5346.7	0	0.0005
					T	138	77	1485	17595	870.629	2.38182e-191	0.000555556
					I	172	153	1451	17519	844.276	1.27608e-185	0.000561798
V	11	T	L	111	I	37	288	705	18265	48.7594	2.89367e-12	0.000909091
					P	103	1424	639	17129	36.8602	1.2691e-09	0.000961538
					T	24	191	718	18362	29.5132	5.55369e-08	0.00106383
I	15	L	I	27	V	3112	6240	4188	6162	108.508	2.08026e-25	0.000714286
I	15	M	I	27	V	164	9188	949	9401	505.459	6.16995e-112	0.000588235
I	15	V	I	27	V	1036	8316	533	9817	234.746	5.49875e-53	0.000617284
I	15	L	T	110	N	1239	1247	6080	11174	197.933	5.90015e-45	0.000625
I	15	M	T	110	N	223	2263	889	16365	58.8632	1.69028e-14	0.000862069
I	15	V	T	110	S	8	329	1561	17842	13.7966	0.000203705	0.00125
V	26	A	V	36	I	85	590	329	19848	397.708	1.73773e-88	0.00060241
I	27	V	V	148	T	4824	646	4597	10420	5349.2	0	0.000526316
					S	254	48	9167	11018	177.773	1.48455e-40	0.000632911
					I	190	126	9231	10940	25.2647	4.99778e-07	0.00111111
A	31	G	V	59	I	102	185	4229	16048	35.8242	2.15952e-09	0.000980392
A	31	G	I	115	V	270	505	3994	15654	94.162	2.90729e-22	0.000746269
S	41	A	R	132	K	249	210	124	20078	7252.6	0	0.00049505
S	41	T	R	132	K	71	388	7244	12958	80.6945	2.63453e-19	0.000806452
E	45	D	T	54	S	80	333	179	19944	1095.16	3.7271e-240	0.000549451
					M	108	6518	151	13759	10.2484	0.00136803	0.00142857
D	71	E	S	149	G	353	145	9468	10866	114.416	1.05648e-26	0.000694444
D	71	E	F	169	Y	9690	514	183	10530	18232.9	0	0.000510204
V	86	A	E	98	D	187	819	709	18750	506.754	3.22486e-112	0.000581395
V	86	P	E	98	D	135	871	336	19123	576.439	2.23206e-127	0.000574713
H	87	P	M	96	L	52	1524	206	18529	54.36	1.6693e-13	0.000877193
					I	77	2960	181	17093	44.3969	2.68108e-11	0.000943396
H	87	Q	M	96	I	2126	911	2546	14728	4450.86	0	0.000515464
					L	801	775	3871	14864	745.054	4.77357e-164	0.000568182
H	87	P	E	98	D	142	905	121	19446	1311.77	3.1295e-287	0.000531915
H	87	Q	E	98	D	705	342	4040	15527	1219.9	2.88077e-267	0.000537634
I	91	A	S	120	N	60	6033	467	13383	92.797	5.79442e-22	0.000757576
					H	11	1091	516	18325	11.5921	0.000662331	0.00135135
I	91	F	S	120	H	43	1059	206	18635	64.3507	1.04134e-15	0.000847458
					N	51	6042	198	13652	11.5753	0.000668335	0.00138889
I	91	H	S	120	N	123	5970	114	13736	50.4979	1.19293e-12	0.000892857
					G	12	2995	225	16711	18.0035	2.20494e-05	0.00121951
I	91	N	S	120	N	133	5960	466	13384	19.8815	8.23937e-06	0.00119048
					H	15	1087	584	18257	10.2118	0.00139548	0.00147059
I	91	P	S	120	H	35	1067	182	18659	45.2173	1.76342e-11	0.000925926
I	91	V	S	120	N	1311	4782	3970	9880	110.679	6.9568e-26	0.000704225
					A	217	270	5064	14392	82.8502	8.85114e-20	0.00078125
					H	374	728	4907	13934	32.9203	9.60161e-09	0.00102041
M	96	I	G	116	T	1032	195	1777	16890	5276.04	0	0.000505051
					A	1365	6533	1444	10552	107.633	3.235e-25	0.000724638
					Q	184	550	2625	16535	74.3997	6.3799e-18	0.000819672
M	96	L	G	116	T	42	1185	1525	17142	35.0951	3.13988e-09	0.001
					A	713	7185	854	11142	23.6449	1.15855e-06	0.00113636
					Q	83	651	1484	17676	11.8787	0.000567792	0.00131579
M	96	I	S	120	N	1199	4961	1790	12167	148.389	3.90119e-34	0.000649351
M	96	L	S	120	H	264	827	1304	17722	429.485	2.10415e-95	0.000595238
					A	129	354	1439	18195	243.639	6.32934e-55	0.000609756
					N	571	5589	997	12960	26.5857	2.52097e-07	0.00108696
I	153	V	T	171	I	177	143	56	20512	8604.2	0	0.000520833
					V	28	1050	205	19605	21.2363	4.06002e-06	0.00116279
T	171	A	P	207	S	87	911	400	18392	168.669	1.44536e-38	0.000641026
					A	64	640	423	18663	130.835	2.69109e-30	0.000666667
					T	179	3389	308	15914	117.177	2.62543e-27	0.000675676
					Q	40	333	447	18970	104.66	1.44981e-24	0.000735294
T	171	C	P	207	S	56	942	299	18493	84.6719	3.52217e-20	0.000769231
					T	105	3463	250	15972	31.8287	1.68388e-08	0.00104167
T	171	I	P	207	S	46	952	242	18550	70.6027	4.36919e-17	0.000833333
T	171	V	P	207	S	124	874	883	17909	115.536	6.00607e-27	0.000684932
E	187	D	P	207	T	255	3297	5869	10287	1153.7	7.04754e-253	0.000543478
					Q	193	172	5931	13412	81.5067	1.74668e-19	0.000793651
					S	362	633	5762	12951	13.5264	0.000235229	0.00128205
S	225	G	V	230	I	336	733	8292	8193	142.259	8.53681e-33	0.000657895
